# Supplementary material for: Antifungal Activity of Extracts, Fractions, and Constituents from Coccoloba cowellii Leaves
Source: Pharmaceuticals (Basel). 2021 Sep 10;14(9):917. doi: 10.3390/ph14090917 (PMC8469486; doi:10.3390/ph14090917)
Supplement: Supplementary file 1 [file pharmaceuticals-14-00917-s001.zip]

Archive with 1 entries (1 files):
- pharmaceuticals-1330525-supplementary.pdf
